# Supplementary material for: Vis/NIR hyperspectral imaging distinguishes sub-population, production environment, and physicochemical grain properties in rice
Source: Sci Rep. 2020 Jun 9;10:9284. doi: 10.1038/s41598-020-65999-7 (PMC7283329; doi:10.1038/s41598-020-65999-7)
Supplement: Supplementary file 3 — Supplementary File S1. [file 41598_2020_65999_MOESM3_ESM.xlsx]

## Sheet: Supplementary_File_1
Significant segments shared between hyperspectral environments and grain quality traits.
The alternating colors represent an overlapping segment block.
Chr	Start	End	Peak_SNP	Trait
1	6085462	6185462	6135462	AR09_WG
1	6085462	6207294	6135462	AR10_WG
1	12322662	12471545	12372662	AR09_WG
1	12322662	12471545	12372662	AR10_WG
1	12368192	12468192	12418192	AAC_JAP
1	12308329	12489940	12385656	AAC
1	12313419	12489991	12363419	Chk
1	28732853	28832853	28782853	AR09_WG
1	28732853	28832853	28782853	AR10_WG
1	31444903	31544903	31494903	AR09_WG
1	31444903	31544903	31494903	AR10_WG
1	31444903	31545511	31494903	Chk
2	29864099	29964099	29914099	AR09_WG
2	29864099	29964099	29914099	AR10_WG
2	31605300	31705300	31655300	AR09_WG
2	31605300	31705300	31655300	AR10_WG
3	3523675	3878054	3823250	AR09_WG
3	3523675	3878054	3823250	AR10_WG
3	3707484	3822358	3757484	Chk
3	4289343	4389343	4339343	AR09_WG
3	4289343	4389343	4339343	AR10_WG
3	22309508	22510340	22433619	AR09_WG
3	22132697	22502385	22433619	AR10_WG
3	22388199	22502385	22438199	Chk
3	28326883	28426883	28376883	AR09_WG
3	28326883	28426883	28376883	AR10_WG
4	4956454	5056454	5006454	TX08_WG
4	4754612	5100989	4919186	AR09_WG
4	4754612	5100989	4919186	AR10_WG
4	4820317	4920323	4870317	AAC
4	5066005	5166005	5116005	BrL_IND
4	4754567	4991082	4919192	Chk
4	5066005	5166005	5116005	RgL_IND
4	5218584	5358575	5268584	TX08_WG
4	5251848	5355743	5301848	AR09_WG
4	5251848	5355743	5301848	AR10_WG
4	5218584	5358637	5289981	Chk_JAP
4	5218584	5358637	5291778	Chk
4	11691563	11812212	11741563	AR09_WG
4	11691563	11812212	11741563	AR10_WG
4	11440038	11686275	11592183	AAC_IND
4	11794598	11894598	11844598	Chk_IND
4	11551491	11879693	11678490	Chk
4	22029754	22135239	22079754	AR09_WG
4	22029754	22135239	22079754	AR10_WG
4	22029754	22129754	22079754	Chk
4	30835286	30935286	30885286	AR09_WG
4	30835286	30935286	30885286	AR10_WG
5	3299202	3399202	3349202	AR09_WG
5	3299202	3399202	3349202	AR10_WG
5	5333769	5532316	5452336	TX08_WG
5	5346755	5498703	5436351	AR09_WG
5	5346755	5498703	5436351	AR10_WG
5	5303118	5510620	5368219	BrW_IND
5	5346755	5509933	5458063	Chk_IND
5	5335281	5510712	5396755	Chk
5	5308870	5542935	5411264	RgW_IND
5	5286081	5505757	5375167	RgW
6	4669289	4792603	4719289	AR09_WG
6	4669289	4792603	4719289	AR10_WG
6	4668899	4916145	4725534	AAC
6	4575534	4775534	4725534	Chk
6	8933391	9070392	9009367	AR09_WG
6	8933391	9070392	9009367	AR10_WG
6	8826326	9075190	8876326	ASV_IND
6	8969806	9071605	9019806	Chk
6	15657572	15757572	15707572	AR09_WG
6	15657572	15757572	15707572	AR10_WG
6	15657572	15757572	15707572	Chk
6	21271814	21371814	21321814	AR09_WG
6	21271814	21371814	21321814	AR10_WG
6	26045936	26150255	26095936	AR09_WG
6	26045936	26150255	26095936	AR10_WG
7	6390810	6543595	6482703	TX08_WG
7	6369504	6543946	6440656	AR09_WG
7	6369504	6543946	6440656	AR10_WG
7	6423151	6523151	6473151	AAC_IND
7	6375094	6491160	6425094	AAC
7	23076823	23227676	23126869	AR09_WG
7	23076823	23227676	23126869	AR10_WG
7	22964373	23221163	23014373	Chk
8	12472086	12697674	12629456	AR09_WG
8	12472086	12697674	12629456	AR10_WG
8	13469487	13569487	13519487	AR09_WG
8	13469487	13569487	13519487	AR10_WG
8	13454361	13554361	13504361	AAC_IND
8	15673764	15775914	15723764	AR09_WG
8	15911296	16017808	15961296	AR09_WG
8	15673764	15798004	15723764	AR10_WG
8	15911296	16017808	15961296	AR10_WG
8	15748107	16025275	15961296	AAC
8	15757626	16025232	15961296	Chk
8	18447974	18603315	18497974	AR09_WG
8	18960220	19202247	19010220	AR09_WG
8	18447974	18603315	18497974	AR10_WG
8	18960220	19202247	19010220	AR10_WG
8	18558901	18712812	18608901	AAC
8	18960220	19060221	19010220	AAC
8	18447974	19316518	19010220	Chk
8	19516368	19616368	19566368	AR09_WG
8	19516368	19616368	19566368	AR10_WG
8	19570551	19670551	19620551	Chk
8	19981164	20081164	20031164	AR09_WG
8	19981164	20081164	20031164	AR10_WG
8	19907150	20103321	19957150	AAC
8	19901261	20001261	19951261	Chk_IND
8	19891463	20103321	20031164	Chk
8	27141961	27315240	27191961	AR09_WG
8	27141961	27315240	27191961	AR10_WG
8	26946056	27204606	26996056	AAC_IND
9	793200	901300	843200	AR09_WG
9	793200	901300	843200	AR10_WG
9	4970033	5070033	5020033	TX08_WG
9	4947912	5047914	4997912	AR09_WG
9	4947912	5047914	4997912	AR10_WG
9	7100645	7200645	7150645	AR09_WG
9	7100645	7200645	7150645	AR10_WG
9	7071838	7171838	7121838	AAC_JAP
9	7071838	7171838	7121838	Chk_JAP
9	8846428	8964209	8896428	AR09_WG
9	8846428	8964209	8896428	AR10_WG
10	3011686	3111686	3061686	AR09_WG
10	3011686	3111686	3061686	AR10_WG
10	3700135	3826952	3750142	AR09_WG
10	3678678	3826952	3750142	AR10_WG
10	4262440	4531369	4481369	AR09_WG
10	4431369	4531369	4481369	AR10_WG
10	4245290	4523400	4295290	AAC_IND
10	4749535	4908625	4799535	AAC_IND
10	4283342	4833024	4758149	Chk_IND
10	4262440	4362440	4312440	Chk
10	10289508	10389508	10339508	AR09_WG
10	10289508	10389508	10339508	AR10_WG
11	8116105	8216105	8166105	AR09_WG
11	8116105	8216105	8166105	AR10_WG
11	8037457	8137457	8087457	AAC_IND
11	8116105	8333235	8166105	Chk
11	19627053	19727053	19677053	AR09_WG
11	19627053	19727053	19677053	AR10_WG
12	19139905	19239905	19189905	AR09_WG
12	19139905	19239905	19189905	AR10_WG
12	19122048	19222081	19172048	AAC
12	24668988	24799875	24718988	AR09_WG
12	24668988	24799875	24718988	AR10_WG
12	27208000	27308000	27258000	AR09_WG
12	27208000	27308000	27258000	AR10_WG
12	27205011	27305011	27255011	Chk_JAP

## Sheet: PC1-segments
Significant segments associated with hyperspectral PC1 across three environments.
Environment	CHR	Start	Stop	Peak	Peak_val
TX08	1	2348519	2448519	2398519	8.3156e-07
TX08	1	29218574	29318574	29268574	6.2969e-07
TX08	1	30891099	30991099	30941099	1.4445e-10
TX08	4	4956454	5056454	5006454	5.2995e-07
TX08	4	5218584	5358575	5268584	9.2658e-07
TX08	4	12838999	12938999	12888999	5.3632e-08
TX08	5	5333769	5532316	5452336	6.9202e-09
TX08	6	9829530	9929530	9879530	9.9082e-07
TX08	7	6390810	6543595	6482703	7.1099e-07
TX08	8	9326288	9426312	9376288	1.2209e-07
TX08	8	18066098	18166098	18116098	5.032e-07
TX08	8	20302628	20402628	20352628	1.8374e-07
TX08	9	4970033	5070033	5020033	9.2522e-07
TX08	9	16334311	16434311	16384311	4.5561e-07
TX08	10	5845482	5945501	5895482	4.6568e-10
TX08	10	13751715	13851715	13801715	9.4926e-07
TX08	12	12833291	12933291	12883291	5.4044e-07
AR09	1	6085462	6185462	6135462	1.3969e-07
AR09	1	12322662	12471545	12372662	3.1821e-07
AR09	1	28732853	28832853	28782853	4.8559e-07
AR09	1	31444903	31544903	31494903	1.9923e-08
AR09	2	29864099	29964099	29914099	6.9894e-08
AR09	2	31605300	31705300	31655300	4.8702e-07
AR09	3	3523675	3878054	3823250	1.202e-07
AR09	3	4289343	4389343	4339343	4.4341e-07
AR09	3	22309508	22510340	22433619	1.8427e-07
AR09	3	28326883	28426883	28376883	4.575e-07
AR09	4	4754612	4969215	4919186	1.7746e-07
AR09	4	5000989	5100989	5050989	3.8517e-07
AR09	4	5251848	5355743	5301848	2.0398e-07
AR09	4	11691563	11812212	11741563	7.897e-07
AR09	4	22029754	22135239	22079754	5.6404e-07
AR09	4	30835286	30935286	30885286	7.4435e-07
AR09	5	3299202	3399202	3349202	3.1632e-07
AR09	5	5346755	5498703	5436351	1.5964e-07
AR09	6	4669289	4792603	4719289	2.451e-07
AR09	6	8933391	9070392	9009367	5.9119e-08
AR09	6	15657572	15757572	15707572	9.9102e-07
AR09	6	21271814	21371814	21321814	2.4768e-07
AR09	6	26045936	26150255	26095936	9.5568e-07
AR09	7	6369504	6543946	6440656	3.6414e-11
AR09	7	23076823	23227676	23126869	3.0785e-07
AR09	8	12472086	12697674	12629456	1.9674e-09
AR09	8	13469487	13569487	13519487	7.3745e-09
AR09	8	15673764	15775914	15723764	3.8639e-07
AR09	8	15911296	16017808	15961296	9.1801e-07
AR09	8	18447974	18603315	18497974	2.9247e-07
AR09	8	18960220	19060221	19010220	5.3586e-07
AR09	8	19102242	19202247	19152247	5.5e-07
AR09	8	19516368	19616368	19566368	4.1874e-07
AR09	8	19981164	20081164	20031164	6.7603e-07
AR09	8	27141961	27315240	27191961	9.8855e-07
AR09	9	793200	901300	843200	2.2339e-07
AR09	9	4947912	5047914	4997912	1.1374e-07
AR09	9	7100645	7200645	7150645	1.0953e-07
AR09	9	8846428	8964209	8896428	7.6315e-07
AR09	10	3011686	3111686	3061686	2.5561e-07
AR09	10	3700135	3826952	3750142	2.7615e-07
AR09	10	4262440	4362440	4312440	9.9502e-07
AR09	10	4431369	4531369	4481369	1.5767e-07
AR09	10	10289508	10389508	10339508	6.5533e-09
AR09	11	8116105	8216105	8166105	6.1131e-07
AR09	11	19627053	19727053	19677053	1.0692e-07
AR09	12	19139905	19239905	19189905	5.1372e-07
AR09	12	24668988	24799875	24718988	2.0268e-08
AR09	12	27208000	27308000	27258000	8.3058e-08
AR10	1	6085462	6207294	6135462	1.3071e-07
AR10	1	12322662	12471545	12372662	2.9895e-07
AR10	1	28732853	28832853	28782853	4.313e-07
AR10	1	31444903	31544903	31494903	2.1674e-08
AR10	2	29864099	29964099	29914099	8.2512e-08
AR10	2	31605300	31705300	31655300	3.9979e-07
AR10	3	3523675	3878054	3823250	1.0802e-07
AR10	3	4289343	4389343	4339343	3.8249e-07
AR10	3	22132697	22502385	22433619	1.4192e-07
AR10	3	28326883	28426883	28376883	3.6764e-07
AR10	4	4754612	4969215	4919186	1.8447e-07
AR10	4	5000989	5100989	5050989	3.854e-07
AR10	4	5251848	5355743	5301848	2.041e-07
AR10	4	11691563	11812212	11741563	6.7866e-07
AR10	4	21306049	21438084	21356049	9.8598e-07
AR10	4	22029754	22135239	22079754	4.8079e-07
AR10	4	30835286	30935286	30885286	6.6194e-07
AR10	5	3299202	3399202	3349202	2.9239e-07
AR10	5	5346755	5498703	5436351	2.4875e-07
AR10	6	4669289	4792603	4719289	2.0975e-07
AR10	6	8933391	9070392	9009367	6.017e-08
AR10	6	15657572	15757572	15707572	9.9102e-07
AR10	6	21271814	21371814	21321814	2.6307e-07
AR10	6	26045936	26150255	26095936	8.799e-07
AR10	7	6369504	6543946	6440656	3.6404e-11
AR10	7	23076823	23227676	23126869	2.8593e-07
AR10	8	9159360	9269269	9209360	9.2964e-07
AR10	8	12472086	12697674	12629456	1.3849e-09
AR10	8	13469487	13569487	13519487	6.1476e-09
AR10	8	15673764	15798004	15723764	3.8658e-07
AR10	8	15911296	16017808	15961296	8.1757e-07
AR10	8	18447974	18603315	18497974	2.9713e-07
AR10	8	18960220	19060221	19010220	5.0634e-07
AR10	8	19102242	19202247	19152247	5.502e-07
AR10	8	19516368	19616368	19566368	3.4312e-07
AR10	8	19981164	20081164	20031164	6.4486e-07
AR10	8	27141961	27315240	27191961	9.8864e-07
AR10	9	793200	901300	843200	2.3074e-07
AR10	9	4947912	5047914	4997912	7.4292e-08
AR10	9	7100645	7200645	7150645	1.2923e-07
AR10	9	8846428	8964209	8896428	7.6328e-07
AR10	10	3011686	3111686	3061686	2.5316e-07
AR10	10	3678678	3826952	3750142	2.4204e-07
AR10	10	4431369	4531369	4481369	1.491e-07
AR10	10	10289508	10389508	10339508	5.4833e-09
AR10	11	8116105	8216105	8166105	5.2417e-07
AR10	11	19627053	19727053	19677053	1.0696e-07
AR10	12	19139905	19239905	19189905	6.2285e-07
AR10	12	24668988	24799875	24718988	1.7282e-08
AR10	12	27208000	27308000	27258000	7.5378e-08
